# Supplementary material for: Profiling cytotoxic microRNAs in pediatric and adult glioblastoma cells by high-content screening, identification, and validation of miR-1300
Source: Oncogene. 2020 Jun 17;39(30):5292–306. doi: 10.1038/s41388-020-1360-y (PMC7378045; doi:10.1038/s41388-020-1360-y)
Supplement: Supplementary file 3 — Supplementary Table 2 [file 41388_2020_1360_MOESM3_ESM.xlsx]

## Sheet: Sheet1
z (batch average)	miR	Notes		control	z (batch average)
-5.3124	hsa-miR-30b*	TRAIL induced apoptosis; glioma (mir30b not 30b*)		Plk1 siRNA	-7.3465
-5.22757	hsa-miR-1294	target MYC (targetscan)		Plk1 siRNA	-7.33411
-4.74179	hsa-miR-644	Parkinson Disease target APP		Plk1 siRNA	-7.20974
-4.53433	hsa-miR-541	Neuron development and pancreas/diabetes k-ras		Plk1 siRNA	-7.15319
-4.3863	hsa-miR-380*	miR-380-5p represses p53 in MYCN ampl Neuroblastoma		Plk1 siRNA	-7.11335
-4.34382	hsa-miR-1293	Kaposi sarcoma herpes virus and IL-6 pathway		Plk1 siRNA	-7.0023
-4.29223	hsa-miR-765	marker of severe brain injury		Plk1 siRNA	-6.9894
-4.20151	hsa-miR-885-3p			Plk1 siRNA	-6.96834
-4.18212	hsa-let-7g*	induced by radiation treatment		Plk1 siRNA	-6.93962
-4.14168	hsa-miR-449a	Cell cycle arrest, targets MET and MYCN		Plk1 siRNA	-6.92912
-3.9947	hsa-miR-1289	targets MCL1 and HIF1AN		Plk1 siRNA	-6.9276
-3.96272	hsa-miR-3907	targets E2F2		Plk1 siRNA	-6.92166
-3.95245	hsa-miR-3689b*			Plk1 siRNA	-6.71672
-3.93589	hsa-miR-1269			Plk1 siRNA	-6.37179
-3.89305	hsa-miR-34a	Link with glioma prognosis, MYCN and MET		Plk1 siRNA	-6.35905
-3.82118	hsa-miR-876-3p	targets GSK3B and CEBPA		Plk1 siRNA	-6.34032
-3.8054	hsa-miR-3936			Plk1 siRNA	-6.32945
-3.75775	hsa-miR-1306	Reduced ADAM10 expression, few targets listed on targetscan		Plk1 siRNA	-6.31448
-3.6748	hsa-miR-558			Plk1 siRNA	-6.29212
-3.66167	hsa-miR-432*			Plk1 siRNA	-6.26039
-3.64542	hsa-miR-1197			Plk1 siRNA	-6.20716
-3.54555	hsa-miR-593	inhibits plk1 expression		Plk1 siRNA	-6.1688
-3.52653	hsa-miR-1275	reduced Claudin 11 expression in glioma		Plk1 siRNA	-6.02624
-3.46063	hsa-miR-453	miR-453 is processed from the 5p arm of mir-323b. The entries are merged		Plk1 siRNA	-5.86919
-3.44697	hsa-miR-891b	targets H3F3B		Plk1 siRNA	-5.86273
-3.44416	hsa-miR-1827	targets MYCL1 in small cell lung cancer and Myc and TET2(targetscan)		Plk1 siRNA	-5.72507
-3.39868	hsa-miR-604	targetscan MLL2, MS1, HIF3A		Plk1 siRNA	-5.65828
-3.347	hsa-miR-665			Plk1 siRNA	-5.63112
-3.2891	hsa-miR-34c-5p	inhibits proliferation in cervical cancer, targets MYCN and MET		Plk1 siRNA	-5.573
-3.25867	hsa-miR-609	targets cerebellin precursor 3 and neurbeachin		Plk1 siRNA	-5.38583
-3.25702	hsa-miR-3140			Plk1 siRNA	-5.35919
-3.24909	hsa-miR-549	targets HIF1A, MET, TNF, H3F3A
-3.23437	hsa-miR-193b*	Tumour progression; multiple cancers for 193b not 3b*!!
-3.1627	hsa-miR-3612
-3.15256	hsa-miR-802	linked to Down Syndrome targets ADAMTS1 RHOQ and RB1 and CDK6
-3.14519	hsa-miR-3160
-3.14448	hsa-miR-621	Cell cycle control??
-3.07455	hsa-miR-637	STAT3 signalling in Hep carcinoma
-3.06454	hsa-miR-671-3p	small number of targets on targetscan
-3.0627	hsa-miR-365	mentioned with lung cancer
-3.01468	hsa-miR-3124
-3.00399	hsa-miR-3911	targets HIF1An and RAS family members
-2.98058	hsa-miR-1300	The sequenced mature miR-1300 appears to be a fragment of the EEF1A mRNA, so is removed from the database (miRbase)
-2.96803	hsa-miR-555	targets BCL2, CXCL17, APC
-2.95624	hsa-miR-1250	role in oligodendrocyte proliferation and small number of targets on targetscan
-2.86985	hsa-miR-3192
-2.81986	hsa-miR-2110	targets RBBP4
-2.7921	hsa-miR-647
-2.76115	hsa-miR-342-5p
-2.7476	hsa-miR-3186-3p	only 4 targets on targetscan
-2.73553	hsa-miR-1205	targets DICER1, MET
-2.73022	hsa-miR-624	targets GSK3B
-2.72369	hsa-miR-892b
-2.72327	hsa-miR-491-5p	targets tp53 and bclxl in pancreatic cancer inhibition invasion U251 U87
-2.69102	hsa-miR-299-3p	targets VEGFA, replicative senescence in HUVEC
-2.67068	hsa-miR-329	protocadherin +++
-2.66757	hsa-miR-520d-5p
-2.65824	hsa-miR-650	protocadherin +++
-2.64076	hsa-miR-4318	targets RUNX1, GSK3A, IDH1, APC
-2.6329	hsa-miR-22*	targets H3F3B, H3F3C, CSFR1, PTEN, NRAS
-2.62371	hsa-miR-193b	targets KRAS
-2.56928	hsa-miR-516b
-2.55616	hsa-miR-506	oncomir in melanoma, targetscan: RHOG, BMP6
-2.54507	hsa-miR-323-5p
-2.54281	hsa-miR-340
-2.54021	hsa-miR-34b*	validated targets MET, MYC, BCL2 CDK4 and 6
-2.52606	hsa-miR-296-5p	entry of brain damaging virus
-2.46362	hsa-miR-4316
-2.44833	hsa-miR-585	5 targets only on targetscan
-2.44082	hsa-miR-542-3p	neonat vs adult monocytes , targets PTEN (targetscan)
-2.43383	hsa-miR-4283
-2.40653	hsa-let-7a-2*	info only on let-7a or let-7a-2 but not 2*
-2.40275	hsa-miR-214*	decreased in melanoma of the young adult vs older patients
-2.4003	hsa-miR-10b	expression poor prognosis in glioma, usually highly expressed...
-2.39564	hsa-miR-449b	targets MYCN (targetscan), validated targets CDK4, CDK6, CDC25A link to cell cycle arrest
-2.35884	hsa-miR-3119
-2.33944	hsa-miR-3179
2.39083	hsa-miR-1277	2 targets on targetscan DGCR2 (Di George Syndrome critical region 2) and SMARCC2 (SWI/SNF related, matrix associated, Actin dependent regulator of chromatin)
2.57941	hsa-miR-1280	Schopman et al. show that the sequence annotated as miR-1280 is likely to be a fragment of a tRNA, and so is removed from the database (RNA Biol. 2010 7:573-576).
2.90231	hsa-miR-625*
3.21405	hsa-miR-199a-5p	targetscan several zinc finger protein, RBBP4, 2 conserved sites for GSK3B, validated for HIF1A, EZH2, SOX9,
3.28409	hsa-miR-375	asso with recurrence in gastric cancer, very important and well characteried in pancreas devpmt, lots of validated targets:JAK2, BCL2, Bim...
3.95666	hsa-miR-23a	glioma & cell cycle ??
